# Supplementary material for: Plasma Microvesicles May Contribute to Muscle Damage in the mdx Mouse Model of Duchenne Muscular Dystrophy
Source: Int J Mol Sci. 2025 Apr 8;26(8):3499. doi: 10.3390/ijms26083499 (PMC12026684; doi:10.3390/ijms26083499)
Supplement: Supplementary file 1 [file ijms-26-03499-s001.zip]

Archive with 1 entries (1 files):
- ijms-2961446-supplementary.pdf
